# Supplementary material for: HALO CleanSpace PAPR evaluation: Communication, respiratory protection, and usability
Source: Infect Control Hosp Epidemiol. 2022 Apr 1;44(2):295–301. doi: 10.1017/ice.2022.71 (PMC9929704; doi:10.1017/ice.2022.71)
Supplement: Supplementary file 1 [file S0899823X2200071Xsup.zip]

Archive with 4 entries (4 files):
- S0899823X2200071Xsup001.pdf
- S0899823X2200071Xsup002.pdf
- S0899823X2200071Xsup003.pdf
- S0899823X2200071Xsup004.pdf
